# Supplementary material for: A Trans-Species Missense SNP in Amhr2 Is Associated with Sex Determination in the Tiger Pufferfish, Takifugu rubripes (Fugu)
Source: PLoS Genet. 2012 Jul 12;8(7):e1002798. doi: 10.1371/journal.pgen.1002798 (PMC3395601; doi:10.1371/journal.pgen.1002798)
Supplement: Table S1 — Genetic position and direction of scaffolds in and around the SD region of fugu. (XLS) [file pgen.1002798.s005.xls]

## Sheet: Sheet1
	Table S1. Genetic position and direction of scaffolds in and around the SD region of fugu.
	Chr		Marker		Scaffold (fugu version 4)	Size (bp)	Orientation		Marker position in scaffold (bp)		Genetic distance from an edge of LG19 (cM)
											Male map			Female map
											62 sib panel	190 sib panel		62 sib panel	190 sib panel
	19		f383		87	1057823	+		337932					48.5
	19		f542		87	1057823	+		649198		1.6			51.7
	19		f301		56	1440700	+		340729		1.6	0.5		59.8
	19		f58		56	1440700	+		431379		1.6	0.5		59.8
	19		f70		56	1440700	+		1311562		1.6	1.6			50.4
	19		f67		77	1129819	+		76620		1.6	1.6		69.5	50.4
	19		f302		33	1758880	-		860533		3.2			78.6
	19		f540		33	1758880	-		313220		4.8			80.9
	Prior to fine mapping of the sex determining locus, the genomic position and order of scaffolds in and around the SD region were determined by using meiotic panels with no phenotypic data of sexes.
