# Supplementary material for: A Trans-Species Missense SNP in Amhr2 Is Associated with Sex Determination in the Tiger Pufferfish, Takifugu rubripes (Fugu)
Source: PLoS Genet. 2012 Jul 12;8(7):e1002798. doi: 10.1371/journal.pgen.1002798 (PMC3395601; doi:10.1371/journal.pgen.1002798)
Supplement: Table S2 — Summary of pedigreed families and the genotype of SNP7271 in them. (XLS) [file pgen.1002798.s006.xls]

## Sheet: 家系
	Table S2. Summary of pedigreed families and the genotype of SNP7271 in them.
		Parent ID (genotype)			Phenotyped siblings (n)		Pa		The genotype of SNP7271 in sibling (n)				Total number of siblings for the genotyping of SNP7271 (n)	Total number of siblings for genetic mapping (n)
	Family	Father	Mother		Male	Female			Male with G/C	Male with G/G or C/C	Female with C/C	Female with G/C or GG
	tt03	Maisaka (G/C)	Toyama (C/C)		2	5	0.26		2	0	5	0	7	7
	tt05-10 and tt05-05	tt05 Father (G/C)	no sample		163	143	0.25		4	0	4	0	8	306b
	tt060709	3103 (G/C)	5643 (C/C)		9	10	0.82		4	0	4	0	8	1034
	tt06izu	3103 (G/C)	4e3e (C/C)		38	60	0.03*		4	0	4	0	8	98
	tt07izu	tt07izu Father (G/C)	tt07izu Mother (C/C)		22	8	0.01*		4	0	4	0	8	0
	tt07-2M	tt07-2M Father (G/C)	no sample		2	2	1		2	0	2	0	4	0
	tt08	tt08 Father (G/C)	tt08 Mother (C/C)		23	27	0.57		4	0	4	0	8	0
	tt09 (460X255)	460 (G/C)	255 (C/C)		11	10	0.83		4	0	4	0	8	0
	tt10 (63CXA73)	63C(G/C)	A73(C/C)		13	13	1		13	0	13	0	26	0
	aThe sex ratio was tested for a deviation from 1:1 using chi square goodness of fit tests. *P<0.05
	bSampling of 130 individuals was reported in Kikuchi et al. (8).
