# Supplementary material for: A Trans-Species Missense SNP in Amhr2 Is Associated with Sex Determination in the Tiger Pufferfish, Takifugu rubripes (Fugu)
Source: PLoS Genet. 2012 Jul 12;8(7):e1002798. doi: 10.1371/journal.pgen.1002798 (PMC3395601; doi:10.1371/journal.pgen.1002798)
Supplement: Table S3 — Screening for variants. (XLS) [file pgen.1002798.s007.xls]

## Sheet: VarianceScreening SD3 Left 0910
	Table S3. Screening for variants
	Table S3A.Variations on 5' region of SD3-14k
	Relative position (bp)	Posion on scaffold 33 (bp)	Reference sequence	Variation	Comment	Correlation with X/Y (p value)	Clone ID of SD3Left
							X haplotype									Y haplotype
							1-no.11	2-no.2	3-no.3	4-no.9	5-no.2	6-no.22	7-no.9	8-no.4	9-no.2	1-no.1	2-no.7	3-no.1	4-no.14	5-no.4	6-no.1	7-no.1	8-no.3
	350	1464689	G	HL*	polyG					:	:						:		:
	350.1	1.46469e+06	:	HL	polyG							G	G	G						G			G
	350.2	1.46469e+06	:	HL	polyG								G	G						G			G
	351	1464690	T	HL	polyT								:
	352	1464691	T	HL	polyT		:	:	:	:	:						:	:		:
	390	1464729	T	HL	polyT									:									:
	391	1464730	T	HL	polyT									:									:
	552	1464891	G	indel																		:
	725	1465064	A	SNP										G									G
	1051	1465390	AAAG×21	repeat			×18	×20	×23	×16	×18	×20	×16	×20	×18	×19	×17	×18	×16	×20	×19	×19	×20
	798	1465137	A	SNP										G									G
	1065	1465404	A	SNP							G
	1116	1465455	A	SNP																		G
	1152	1465491	G	SNP						A
	1481	1465820	A	indel			:	:	:	:	:		:	:			:	:		:			:
	1483.1	1.46582e+06	:	HL	polyT					T							T		T			T
	1487	1465826	T	indel						:				:			:						:
	1488	1465827	T	indel			:	:	:	:	:		:	:			:	:		:			:
	1488.1	1.46583e+06	:	indel			G	G	G	G	G		G	G			G	G		G		T	G
	1491.1	1.46583e+06	:	indel			G	G	G	G	G		G	G			G	G		G		T	G
	1496	1465835	T	HL	polyT														:
	1497	1465836	T	HL	polyT							:							:		:
	1498	1465837	T	HL	polyT							:							:		:
	1498.1	1.46584e+06	:	HL	polyT																	T
	1498.2	1.46584e+06	:	HL	polyT																	T
	1498.3	1.46584e+06	:	HL	polyT																	T
	1707.1	1.46605e+06	:	indel				T		T	T	T		T	T	T		T	T	T	T	T	T
	1866	1466205	T	indel						:
	2175	1466514	G	SNP																		A
	2205	1466544	T	SNP	MAF>0.2, marker	0.229142	G	G	G	G	G			G				G		G			G
	2325	1466664	G	SNP	MAF>0.2	0.201352						T	T	T	T	T	T		T		T	T	T
	2619	1466958	A	HL	polyA									:									:
	2620	1466959	A	HL	polyA									:									:
	2621	1466960	A	HL	polyA									:									:
	2622	1466961	A	HL	polyA									:									:
	2623	1466962	A	HL	polyA							:		:									:
	2624	1466963	A	HL	polyA							:		:							:		:
	2624.1	1.46696e+06	:	SNP/HL									A	T									T
	2625	1466964	A	HL	polyA							:							:		:
	2626	1466965	A	SNP/indel								:			C	C			:		:
	2627	1466966	C	HL	polyA		A	A	A	A	A	:	A	A			A	A	:	A	:	A	A
	2628	1466967	C	SNP/HL	polyA		A	A	A	A	A	:	A	A	G	G	A		:	A	:	A	A
	2629	1466968	G	SNP/HL	polyA		C	A	C	A	C	:	A	A	C	C	A	C	:	A	:	A	A
	2630	1466969	C	SNP/HL	polyA							:	A	A	A	A	A	G	:		:	A	A
	2631	1466970	A	SNP/HL			G	C	G	C	G	:			G	G		C	:	:	:
	2632	1466971	G	SNP/HL	polyA		C	:	C	:	C	:	A	A			A	A	:	:	:	:	A
	2633	1466972	G	HL	polyA		A	:	A	:	A	:	A	A			:		:	:	:	:	A
	2634	1466973	G	HL	polyA		:	:	:	:	:	:	A	:			:	:	:	:	:	:	:
	2634.1	1.46697e+06	:	indel	polyA								A		A	A
	2634.2	1.46697e+06	:	indel								C	C	C			C		C	C	C	C	C
	2634.3	1.46697e+06	:	indel								C	C	C			C		C		C	C	C
	2634.4	1.46697e+06	:	indel				G		G		G	G	G			G		G	G	G	G	G
	2634.5	1.46697e+06	:	indel				C		C		C	C	C			C		C	C	C	C	C
	2634.6	1.46697e+06	:	indel				A		A		A	A	A			A		A	A	A	A	A
	2635	1466974	G	indel											:	:
	2636	1466975	A	SNP/indel			G	G	G	G	G	G	G	G	:	:	G	G	G	G	G	G	G
	2637	1466976	A	SNP/indel			G	G	G	G	G	G	G	G	:	:	G	G	G	G	G	G	G
	2637.1	1.46698e+06	:	indel			G	G	G	G	G	G	G	G			G		G	G	G	G	G
	2637.2	1.46698e+06	:	indel			A	A	A	A	A	A	A	A	A	A	A	A	A	A	A	A	A
	2637.3	1.46698e+06	:	SNP/indel			A	A	A	A	A	A	A	A	T	T	A	A	A	A	A	A	A
	2640	1466979	T	indel											:	:
	2925	1467264	A	SNP										C									C
	3618	1467957	T	HL	polyT							:
	3619	1467958	T	HL	polyT		:					:		:							:		:
	3619.1	1.46796e+06	:	indel					T								T	T	T
	3619.2	1.46796e+06	:	indel													T		T
	3718	1468057	T	indel
	3802	1468141	T	indel									:
	3802.1	1.46814e+06	:	indel										T							T
	3980.1	1.46832e+06	:	indel	AAAGCA indel							in
	4110	1468449	C	SNP								T		T									T
	4290	1468629	T	SNP										G									G
	4594	1468933	A	SNP												G
	4705	1469044	C	indel				:
	4945	1469284	A	SNP																		G
	4986	1469325	TACTA×8	repeat			×8	×7	×10	×11	×12	×7	×10	×7	×10	×10	×15	×10	×9	×11	×12	×15	×7
	5121	1469460	C	SNP	marker							T		T									T
	5292	1469631	GT×17	repeat			×17	×19	×17	×18	×19	×14	×18	×12	×17	×17	×26	×19	×31	×20	×30	×27	×12
	5329	1469668	A	SNP						G			G								G
	5335	1469674	G	SNP								C		C									C
	5353	1469692	G	SNP								A		A									A
	5514	1469853	T	SNP																		C
	5706.1	1.47005e+06	:	indel			T	T	T	T	T	T	T	T	T	T	T	T	T	T	T	T	T
	5802	1470141	C	indel			:
	5861	1470200	C	SNP/indel			A	A	A	A	A	A	A	A	:	:		A		A			A
	6403	1470742	C	SNP												T
	6919	1471258	A	indel													:
	7271	1471610	C	SNP	MAF>0.2, marker	3.73798e-05	G	G	G	G	G	G	G	G	G
	7412	1471751	C	SNP	MAF>0.2, marker	0.00163497	G	G	G	G	G	G	G		G	G
	7464	1471803	C	SNP	MAF>0.2, marker	0.312132				A	A		A			A
	*Homopolymer length
	Table S3B. Variations on 3' region of SD3-14k
	Relative position (bp)	Posion on scaffold 33 (bp)	Reference sequence	Variation	Comment	Correlation with X/Y (p value)	Clone ID of SD3Right
							X haplotype							Y haplotype
							2-no.2	3-no.1	4-no.4	5-no.3	6-no.2	7-no.2	8-no.3	2-no.3	3-no.4	4-no.5	5-no.4	6-no.3	7-no.3	8-no.4
	7271	1471610	C	SNP	MAF>0.2, marker	0.00018	G	G	G	G	G	G	G
	7412	1471751	C	SNP	MAF>0.2, marker	0.0012	G	G	G	G	G	G
	7464	1471803	C	SNP	MAF>0.2, marker	0.056			A	A		A
	7776	1472115	AC×4	repeat			×4	×1	×4	×3	×3	×4	×1	×1	×1	×1	×2	:	:	×1
	7864	1472203	A	SNP	MAF>0.2			T					T	T	T		T	T		T
	8242	1472581	C	SNP	MAF>0.2	0.28	A		A	A		A				A			A
	8362	1472701	G	SNP	MAF>0.2	0.28	T		T	T		T				T			T
	8499	1472838	A	SNP	MAF>0.2	0.28	G		G	G		G				G			G
	8557	1472896	T	SNP	MAF>0.2	0.11	G		G	G	G	G				G			G
	8576	1472915	A	SNP	MAF>0.2, marker	0.11	G		G	G	G	G				G			G
	8607	1472946	G	SNP	MAF>0.2	0.11	T		T	T	T	T				T			T
	8629	1472968	T	HL*	polyT															:
	8629.1	1.47297e+06	:	indel							T					T	T
	8629.2	1.47297e+06	:	indel							T					T	T
	9344	1473683	T	SNP								C
	9393	1473732	G	SNP									A							A
	9461	1473800	G	SNP								T
	9518	1473857	C	SNP									G							G
	9560	1473899	A	SNP	MAF>0.2, marker	0.094	G		G	G						G
	9640	1473979	C	SNP								T
	9653	1473992	G	indel											:
	10172	1474511	AGACCCGC	indel	AGACCCGCindel			del			del	del	del	del	del		del	del	del	del
	10428	1474767	C	SNP								T							T
	10463	1474802	T	SNP	MAF>0.2	0.11		C					C	C	C		C	C		C
	10638	1474977	A	SNP								C							C
	10642.1	1.47498e+06	:	indel				A										A
	10807	1475146	T	SNP								C
	10825	1475164	A	SNP	marker				C							C
	11295	1475634	T	SNP				A		A		A	A	A	A		A	A	A	A
	11554.1	1.47589e+06	:	HL	polyA			A	A	A		A		A	A		A	A	A
	11554.2	1.47589e+06	:	HL	polyA										A
	11714.1	1.47605e+06	:	indel																T
	11774.1	1.47611e+06	:	indel		0.11		G		G				G	G		G	G	G
	11987	1476326	G	SNP	MAF>0.2, marker			A		A		A		A	A		A	A	A
	12402.1	1.47674e+06	:	HL	polyA					A	A								A
	12402.2	1.47674e+06	:	HL	polyA						A
	12402.3	1.47674e+06	:	HL	polyA						A
	12403	1476742	T	SNP				A		A	A	A		A	A		A	A	A
	12678	1477017	A	SNP	MAF>0.2, marker			C		C		C		C	C		C	C	C
	12808.1	1.47715e+06	:	indel								T
	12821	1477160	G	SNP	MAF>0.2			A		A	A	A	A	A	A		A	A	A
	12843	1477182	G	SNP								A
	12878	1477217	A	SNP								G
	12908	1477247	T	SNP								G
	12910	1477249	T	SNP								G
	12912	1477251	G	SNP								T
	12927	1477266	C	SNP								G
	*Homopolymer length
	Table S3C. Variations on a part of SD2-14K region. This region is shown in blue arrows in Fig. S1
	Relative position (bp)	Position on scaffold 33 (bp)	Reference sequence	Variation	Comment	Pedigreed Family Name for XY males
						tt03	tt05	tt060709	tt06-M	tt06izu	tt07-2M	tt08	tt09 (460X255)	tt09-85E	tt09-C21
	-7702	1456637	G	SNP											A/G
	-7639.1	1.4567e+06	:	indel		G	G	G	G	G	G	G	G	G	G
	-7402	1456937	C	SNP	marker				C/G					C/G	C/G
	-6934	1457405	T	SNP			C/T	C/T	C/T		X		C/T	C/T	C/T
	-6766	1457573	C	SNP				C/T	X		X		C/T		X
	-6261	1458078	C	SNP	MAF>0.2, marker		C/T	C/T	C/T		X		C/T	C/T
	-5788	1458551	A	SNP			A/G				X
	-5701	1458638	C	SNP							X				A/C
	-5617	1458722		indel	31bp deletion							del
	-1865	1462474	T	SNP			X					A/C
	-1819	1462520		SNP	marker		X					A/G
	-385	1463954	G	SNP										A/G
	-360	1463979	C	SNP			A
	-247	1464092	C	SNP							X			A/C
	-210	1464129	T	SNP	MAF>0.2	C/T	C/T	C	C	C	X		C/T	C/T	C/T
	*X indicates that nucleotides were not determined.
	Table S3D. Variations on the region adjacent to the 17.5 kb SD candidate intervals. This region is shown in orange arrows in Fig.S1
	Relative position (bp)	Position on scaffold 33 (bp)	Reference sequence	Variation	Comment	Pedigreed Family Name for XY males
						tt03	tt05	tt060709	tt06-M	tt06izu	tt07-2M	tt08	tt09 (460X255)	tt09-85E	tt09-C21
	13234	1477573	G	SNP	MAF>0.2	C/G	C	C/G	C/G	C/G	X	C/G	C/G	C/G	C/G
	13479	1477818	G	SNP	MAF>0.2, marker		A/G	A/G	A/G	A/G	X	A	A/G	A/G
	13494	1477833	A	SNP	MAF>0.2	A/G	A/G		A/G		X		A/G	X	A/G
	13652	1477991		indel	20bp deletion	del/del		in/del	del/del	del/del	del/del	in/del	in/del	del/del	del/del
	13675	1478014	G	SNP				X	X	X		G/T	X
	13817	1478156	G	SNP			X	X	X	X		X	X	C/G	C/G
	13879	1478218	T	SNP			A	X	X	X		A	X
	13905	1478244	C	SNP			T	X	X	X		C/T	X	C/T	C/T
	13929.1	1.47827e+06	:	indel		:	C	X	X	X	X	C	X	:	:
	13929.2	1.47827e+06	:	indel		:	T	X	X	X	X	T	X	:	:
	13943	1478282		indel	11bp deletion	del/del		in/del	in/del	in/del	del/del		in/del	in/del	del/del
	13946	1478285	T	SNP	MAF>0.2	X	A/T	A/T	A/T	A/T		A	A/T	A/T	X
	14299	1478638	A	SNP		T	X	X	X	X		X	X
	14344	1478683	A	SNP	MAF>0.2		X	A/T	A/T	A/T		X	T	A/T	A/T
	14347	1478686	A	SNP	MAF>0.2		X	A/C	A/C	A/C		X	C	A/C	A/C
	14350	1478689	G	SNP	MAF>0.2		X	C/G	C/G	C/G		X	C	C/G	C/G
	*X indicates that nucleotides were not determined.
