# Supplementary material for: A Trans-Species Missense SNP in Amhr2 Is Associated with Sex Determination in the Tiger Pufferfish, Takifugu rubripes (Fugu)
Source: PLoS Genet. 2012 Jul 12;8(7):e1002798. doi: 10.1371/journal.pgen.1002798 (PMC3395601; doi:10.1371/journal.pgen.1002798)
Supplement: Table S4 — Marker information for association test. (XLS) [file pgen.1002798.s008.xls]

## Sheet: Sheet1
	Table S4. Marker information for association test
	Table S4A. List of SNPs used in association test of fugu
	SNP site	scaffold (fugu v4)	Position on scaffold	Position from the 5' end of SD3-14k	allele	gene	MAF	p value (allele count)	permutation (1000000) (allele count)	Genotyping	Enzyme for RFLP	p value (ressesive femaleness model)
	-7402	33	1456937	-7402	C:G	Znfx1	0.286	0.0352	0.2776	RFLP	BsrI	0.43092
	-6261	33	1458078	-6261	T:C	Znfx1	0.224	0.3117	0.9639	TaqMan		0.840174
	-1819	33	1462520	-1819	A:G	Znfx1	0.105	0.028	0.228	RFLP	EarI	0.0288041
	2205	33	1466544	2205	T:G	intergenic	0.362	0.0039	0.0339	RFLP	Sau3AI	0.000120291
	5121	33	1469460	5121	C:T	intergenic	0.105	0.3294	0.9773	RFLP	AccI	0.340852
	7271	33	1471610	7271	C:G	Amhr2	0.224	5.4136e-18	0	RFLP	Sau3AI/BccI	5.62152e-31
	7412	33	1471751	7412	G:C	Amhr2	0.236	1.1464e-13	0	TaqMan		9.99267e-19
	7464	33	1471803	7464	A:C	Amhr2	0.433	0.0002	0.0017	RFLP	BfaI	2.77488e-08
	8362	33	1472701	8362	T:G	Amhr2	0.181	7.4376e-05	0.0006	RFLP	Bpu10I	1.20882e-05
	8576	33	1472915	8576	G:A	Amhr2	0.243	5.4871e-10	0	RFLP	HpaII	2.48142e-12
	9560	33	1473899	9560	G:A	Amhr2	0.457	9.3039e-05	0.0008	RFLP	HinP1I	3.34838e-06
	10825	33	1475164	10825	A:C	Amhr2	0.081	0.7565	1	RFLP	Hpy188I	0.745372
	11987	33	1476326	11987	G:A	intergenic	0.286	0.0195	0.1498	RFLP	HpyCH4III	0.0323702
	12678	33	1477017	12678	A:C	intergenic	0.186	0.0592	0.4068	RFLP	AleI	0.242536
	13479	33	1477818	13479	G:A	e gw2.33.151.1	0.286	0.0007	0.0055	RFLP	Cac8I	0.000778371
	Table S4B. List of SNPs used in association test of three pufferfish species
	SNP site	scaffold (fugu v4)	Position on scaffold	Position from the 5' end of SD3-14k	allele	gene	MAF	p value (allele count)	permutation (1000000) (allele count)	Genotyping	Enzyme for RFLP
	7448	33	1471787	7448	A:T	Amhr2	0.3	0.9267	0.4046	sequencing
	7423	33	1471762	7423	A:C	Amhr2	0.3	0.9267	1	sequencing
	7412	33	1471751	7412	A:G	Amhr2	0.056	0.609	0.0317	TaqMan/sequencing
	7408	33	1471747	7408	C:T	Amhr2	0.022	0.9746	0.5954	sequencing
	7403	33	1471742	7403	C:T	Amhr2	0.011	0.3039	1	sequencing
	7388	33	1471727	7388	C:T	Amhr2	0.011	0.3039	1	sequencing
	7358	33	1471697	7358	C:G	Amhr2	0.022	0.1436	0.999	sequencing
	7357	33	1471696	7357	C:G	Amhr2	0.256	5.443e-08	0.999	sequencing
	7345	33	1471684	7345	C:T	Amhr2	0.356	0.8755	1	sequencing
	7326	33	1471665	7326	C:G	Amhr2	0.356	0.8755	1	sequencing
	7271	33	1471610	7271	C:T	Amhr2	0.011	0.3039	0.0002	RFLP/sequencing	Sau3AI/BccI
	7250	33	1471589	7250	A:C	Amhr2	0.011	0.3039	0.8521	sequencing
	7239	33	1471578	7239	A:C	Amhr2	0.1	0.6732	0.999	sequencing
	7191	33	1471530	7191	A:G	Amhr2	0.289	0.7408	0.999	sequencing
	7176	33	1471515	7176	G:T	Amhr2	0.2	0.0916	1	sequencing
	7170	33	1471509	7170	C:G	Amhr2	0.489	0.0003	1	sequencing
	7161	33	1471500	7161	A:T	Amhr2	0.278	0.565	1	sequencing
	7160	33	1471499	7160	A:C	Amhr2	0.267	0.0419	1	sequencing
